# Supplementary material for: Chromium Doped UO2-Based Ceramics: Synthesis and Characterization of Model Materials for Modern Nuclear Fuels
Source: Materials (Basel). 2021 Oct 17;14(20):6160. doi: 10.3390/ma14206160 (PMC8537854; doi:10.3390/ma14206160)
Supplement: Supplementary file 1 [file materials-14-06160-s001.zip]

Archive with 1 entries (1 files):
- materials-1374945-supplementary.pdf
